# Supplementary material for: Correlating Hydration of Alkali-Activated Slag Modified by Organic Additives to the Evolution of Its Properties
Source: Materials (Basel). 2023 Feb 25;16(5):1908. doi: 10.3390/ma16051908 (PMC10004509; doi:10.3390/ma16051908)
Supplement: Supplementary file 1 [file materials-16-01908-s001.zip]

Archive with 1 entries (1 files):
- materials-2221598-supplementary.avi
